# Supplementary material for: Causal associations between gastroesophageal reflux disease and lung cancer risk: A Mendelian randomization study
Source: Cancer Med. 2022 Dec 8;12(6):7552–9. doi: 10.1002/cam4.5498 (PMC10067102; doi:10.1002/cam4.5498)
Supplement: Supplementary file 2 — Appendix S2. [file CAM4-12-7552-s002.csv]

	SNP	effect_allele.exposure	other_allele.exposure	effect_allele.outcome	other_allele.outcome	beta.exposure	beta.outcome	eaf.exposure	eaf.outcome	remove	palindromic	ambiguous	id.outcome	chr	pos	se.outcome	samplesize.outcome	pval.outcome	outcome	originalname.outcome	outcome.deprecated	mr_keep.outcome	data_source.outcome	proxy.outcome	target_snp.outcome	proxy_snp.outcome	target_a1.outcome	target_a2.outcome	proxy_a1.outcome	proxy_a2.outcome	chr.exposure	pos.exposure	se.exposure	pval.exposure	samplesize.exposure	id.exposure	exposure	mr_keep.exposure	pval_origin.exposure	data_source.exposure	action	mr_keep
1	rs10010963	T	C	T	C	-0.0269803	0.0107556	0.616433	0.6176	FALSE	FALSE	FALSE	ieu-a-966	4	159839313	0.01804	27209	0.562432	Lung cancer || id:ieu-a-966	Lung cancer	Lung cancer || ||	TRUE	igd	NA	NA	NA	NA	NA	NA	NA	4	159839313	0.00494665	4.91779e-08	602604	ebi-a-GCST90000514	Gastroesophageal reflux disease || id:ebi-a-GCST90000514	TRUE	reported	igd	2	TRUE
2	rs1011407	G	A	G	A	-0.0420618	0.00640643	0.121628	0.112424	FALSE	FALSE	FALSE	ieu-a-966	2	60665768	0.027741	27209	0.821136	Lung cancer || id:ieu-a-966	Lung cancer	Lung cancer || ||	TRUE	igd	NA	NA	NA	NA	NA	NA	NA	2	60665768	0.00735917	1.09343e-08	602604	ebi-a-GCST90000514	Gastroesophageal reflux disease || id:ebi-a-GCST90000514	TRUE	reported	igd	2	TRUE
3	rs10133111	A	G	A	G	0.0417875	0.0106066	0.162996	0.167836	FALSE	FALSE	FALSE	ieu-a-966	14	103377321	0.023848	27209	0.660674	Lung cancer || id:ieu-a-966	Lung cancer	Lung cancer || ||	TRUE	igd	NA	NA	NA	NA	NA	NA	NA	14	103377321	0.00650789	1.35338e-10	602604	ebi-a-GCST90000514	Gastroesophageal reflux disease || id:ebi-a-GCST90000514	TRUE	reported	igd	2	TRUE
4	rs1021363	G	A	G	A	-0.031217	0.024012	0.641992	0.651164	FALSE	FALSE	FALSE	ieu-a-966	10	106610839	0.018398	27209	0.211092	Lung cancer || id:ieu-a-966	Lung cancer	Lung cancer || ||	TRUE	igd	NA	NA	NA	NA	NA	NA	NA	10	106610839	0.00502204	5.09976e-10	602604	ebi-a-GCST90000514	Gastroesophageal reflux disease || id:ebi-a-GCST90000514	TRUE	reported	igd	2	TRUE
5	rs10837002	G	C	G	C	0.0276491	0.0232565	0.35122	0.347504	FALSE	TRUE	FALSE	ieu-a-966	11	38565727	0.019793	27209	0.238093	Lung cancer || id:ieu-a-966	Lung cancer	Lung cancer || ||	TRUE	igd	NA	NA	NA	NA	NA	NA	NA	11	38565727	0.00503665	4.02893e-08	602604	ebi-a-GCST90000514	Gastroesophageal reflux disease || id:ebi-a-GCST90000514	TRUE	reported	igd	2	TRUE
6	rs11762636	A	C	A	C	-0.0514827	-0.0547677	0.180282	0.211767	FALSE	FALSE	FALSE	ieu-a-966	7	2061111	0.020403	27209	0.012897	Lung cancer || id:ieu-a-966	Lung cancer	Lung cancer || ||	TRUE	igd	NA	NA	NA	NA	NA	NA	NA	7	2061111	0.00625598	1.88235e-16	602604	ebi-a-GCST90000514	Gastroesophageal reflux disease || id:ebi-a-GCST90000514	TRUE	reported	igd	2	TRUE
7	rs11953061	T	C	T	C	0.0281599	-0.00869671	0.338908	0.339391	FALSE	FALSE	FALSE	ieu-a-966	5	120144025	0.018585	27209	0.648906	Lung cancer || id:ieu-a-966	Lung cancer	Lung cancer || ||	TRUE	igd	NA	NA	NA	NA	NA	NA	NA	5	120144025	0.00508694	3.09949e-08	602604	ebi-a-GCST90000514	Gastroesophageal reflux disease || id:ebi-a-GCST90000514	TRUE	reported	igd	2	TRUE
8	rs12204714	T	C	T	C	-0.028817	-0.00554659	0.632223	0.666534	FALSE	FALSE	FALSE	ieu-a-966	6	152235339	0.018842	27209	0.771411	Lung cancer || id:ieu-a-966	Lung cancer	Lung cancer || ||	TRUE	igd	NA	NA	NA	NA	NA	NA	NA	6	152235339	0.00499422	7.9241e-09	602604	ebi-a-GCST90000514	Gastroesophageal reflux disease || id:ebi-a-GCST90000514	TRUE	reported	igd	2	TRUE
9	rs12357321	A	G	A	G	0.0317159	-0.00189379	0.311087	0.328676	FALSE	FALSE	FALSE	ieu-a-966	10	21790476	0.019201	27209	0.923033	Lung cancer || id:ieu-a-966	Lung cancer	Lung cancer || ||	TRUE	igd	NA	NA	NA	NA	NA	NA	NA	10	21790476	0.00523077	1.33325e-09	602604	ebi-a-GCST90000514	Gastroesophageal reflux disease || id:ebi-a-GCST90000514	TRUE	reported	igd	2	TRUE
10	rs12453010	T	C	T	C	0.0296967	0.0168532	0.394803	0.399567	FALSE	FALSE	FALSE	ieu-a-966	17	50316131	0.018319	27209	0.358087	Lung cancer || id:ieu-a-966	Lung cancer	Lung cancer || ||	TRUE	igd	NA	NA	NA	NA	NA	NA	NA	17	50316131	0.00493315	1.74606e-09	602604	ebi-a-GCST90000514	Gastroesophageal reflux disease || id:ebi-a-GCST90000514	TRUE	reported	igd	2	TRUE
11	rs12598916	G	C	G	C	-0.0332614	-0.00344693	0.274798	0.275106	FALSE	TRUE	FALSE	ieu-a-966	16	60658751	0.01989	27209	0.865556	Lung cancer || id:ieu-a-966	Lung cancer	Lung cancer || ||	TRUE	igd	NA	NA	NA	NA	NA	NA	NA	16	60658751	0.00539171	6.8729e-10	602604	ebi-a-GCST90000514	Gastroesophageal reflux disease || id:ebi-a-GCST90000514	TRUE	reported	igd	2	TRUE
12	rs12967855	G	A	G	A	-0.0365451	-0.024191	0.670435	0.671224	FALSE	FALSE	FALSE	ieu-a-966	18	35138245	0.019509	27209	0.212574	Lung cancer || id:ieu-a-966	Lung cancer	Lung cancer || ||	TRUE	igd	NA	NA	NA	NA	NA	NA	NA	18	35138245	0.00513354	1.08793e-12	602604	ebi-a-GCST90000514	Gastroesophageal reflux disease || id:ebi-a-GCST90000514	TRUE	reported	igd	2	TRUE
13	rs12997558	A	G	A	G	0.0278184	0.0281005	0.358751	0.359266	FALSE	FALSE	FALSE	ieu-a-966	2	41704580	0.019167	27209	0.138808	Lung cancer || id:ieu-a-966	Lung cancer	Lung cancer || ||	TRUE	igd	NA	NA	NA	NA	NA	NA	NA	2	41704580	0.00502214	3.03941e-08	602604	ebi-a-GCST90000514	Gastroesophageal reflux disease || id:ebi-a-GCST90000514	TRUE	reported	igd	2	TRUE
14	rs13107325	T	C	T	C	0.0701443	0.0463357	0.074445	0.0788214	FALSE	FALSE	FALSE	ieu-a-966	4	103188709	0.035524	27209	0.186716	Lung cancer || id:ieu-a-966	Lung cancer	Lung cancer || ||	TRUE	igd	NA	NA	NA	NA	NA	NA	NA	4	103188709	0.00918312	2.19938e-14	602604	ebi-a-GCST90000514	Gastroesophageal reflux disease || id:ebi-a-GCST90000514	TRUE	reported	igd	2	TRUE
15	rs1334297	A	G	A	G	-0.0387984	-0.028222	0.734249	0.735468	FALSE	FALSE	FALSE	ieu-a-966	13	58335375	0.020877	27209	0.172969	Lung cancer || id:ieu-a-966	Lung cancer	Lung cancer || ||	TRUE	igd	NA	NA	NA	NA	NA	NA	NA	13	58335375	0.00545512	1.1413e-12	602604	ebi-a-GCST90000514	Gastroesophageal reflux disease || id:ebi-a-GCST90000514	TRUE	reported	igd	2	TRUE
16	rs13409451	G	A	G	A	-0.0277081	-0.0102493	0.392403	0.371981	FALSE	FALSE	FALSE	ieu-a-966	2	144257639	0.018271	27209	0.585682	Lung cancer || id:ieu-a-966	Lung cancer	Lung cancer || ||	TRUE	igd	NA	NA	NA	NA	NA	NA	NA	2	144257639	0.00493183	1.92943e-08	602604	ebi-a-GCST90000514	Gastroesophageal reflux disease || id:ebi-a-GCST90000514	TRUE	reported	igd	2	TRUE
17	rs1431196	G	A	G	A	0.0324197	-0.00406626	0.428432	0.440613	FALSE	FALSE	FALSE	ieu-a-966	18	50832102	0.018039	27209	0.825476	Lung cancer || id:ieu-a-966	Lung cancer	Lung cancer || ||	TRUE	igd	NA	NA	NA	NA	NA	NA	NA	18	50832102	0.00486448	2.65461e-11	602604	ebi-a-GCST90000514	Gastroesophageal reflux disease || id:ebi-a-GCST90000514	TRUE	reported	igd	2	TRUE
18	rs1479405	T	C	T	C	0.0314843	0.00207884	0.3217	0.32472	FALSE	FALSE	FALSE	ieu-a-966	12	15387519	0.018978	27209	0.914178	Lung cancer || id:ieu-a-966	Lung cancer	Lung cancer || ||	TRUE	igd	NA	NA	NA	NA	NA	NA	NA	12	15387519	0.0051514	9.85213e-10	602604	ebi-a-GCST90000514	Gastroesophageal reflux disease || id:ebi-a-GCST90000514	TRUE	reported	igd	2	TRUE
19	rs1510719	C	T	C	T	-0.0388844	-0.0347219	0.383439	0.367609	FALSE	FALSE	FALSE	ieu-a-966	4	140938116	0.017935	27209	0.0664232	Lung cancer || id:ieu-a-966	Lung cancer	Lung cancer || ||	TRUE	igd	NA	NA	NA	NA	NA	NA	NA	4	140938116	0.00494701	3.83619e-15	602604	ebi-a-GCST90000514	Gastroesophageal reflux disease || id:ebi-a-GCST90000514	TRUE	reported	igd	2	TRUE
20	rs1592757	C	G	C	G	0.0311051	-0.0342147	0.355772	0.360611	FALSE	TRUE	FALSE	ieu-a-966	5	103889998	0.018365	27209	0.0772948	Lung cancer || id:ieu-a-966	Lung cancer	Lung cancer || ||	TRUE	igd	NA	NA	NA	NA	NA	NA	NA	5	103889998	0.00502465	5.9975e-10	602604	ebi-a-GCST90000514	Gastroesophageal reflux disease || id:ebi-a-GCST90000514	TRUE	reported	igd	2	TRUE
21	rs1596747	G	A	G	A	0.0310869	0.00313992	0.494136	0.490138	FALSE	FALSE	FALSE	ieu-a-966	2	193802478	0.017725	27209	0.862227	Lung cancer || id:ieu-a-966	Lung cancer	Lung cancer || ||	TRUE	igd	NA	NA	NA	NA	NA	NA	NA	2	193802478	0.00480742	1.00344e-10	602604	ebi-a-GCST90000514	Gastroesophageal reflux disease || id:ebi-a-GCST90000514	TRUE	reported	igd	2	TRUE
22	rs1716171	T	C	T	C	0.0383981	0.0149157	0.790024	0.778552	FALSE	FALSE	FALSE	ieu-a-966	12	123716376	0.021946	27209	0.512575	Lung cancer || id:ieu-a-966	Lung cancer	Lung cancer || ||	TRUE	igd	NA	NA	NA	NA	NA	NA	NA	12	123716376	0.00590382	7.82528e-11	602604	ebi-a-GCST90000514	Gastroesophageal reflux disease || id:ebi-a-GCST90000514	TRUE	reported	igd	2	TRUE
23	rs17379561	T	A	T	A	0.0530714	0.00754447	0.144391	0.153763	FALSE	TRUE	FALSE	ieu-a-966	1	98340139	0.024742	27209	0.764348	Lung cancer || id:ieu-a-966	Lung cancer	Lung cancer || ||	TRUE	igd	NA	NA	NA	NA	NA	NA	NA	1	98340139	0.00686573	1.07622e-14	602604	ebi-a-GCST90000514	Gastroesophageal reflux disease || id:ebi-a-GCST90000514	TRUE	reported	igd	2	TRUE
24	rs1883842	G	T	G	T	0.0308332	-0.00218438	0.279255	0.257095	FALSE	FALSE	FALSE	ieu-a-966	20	41223062	0.020738	27209	0.917967	Lung cancer || id:ieu-a-966	Lung cancer	Lung cancer || ||	TRUE	igd	NA	NA	NA	NA	NA	NA	NA	20	41223062	0.00536826	9.26766e-09	602604	ebi-a-GCST90000514	Gastroesophageal reflux disease || id:ebi-a-GCST90000514	TRUE	reported	igd	2	TRUE
25	rs1937450	G	T	G	T	0.0315845	0.0318364	0.537739	0.526946	FALSE	FALSE	FALSE	ieu-a-966	1	66478840	0.017493	27209	0.0833508	Lung cancer || id:ieu-a-966	Lung cancer	Lung cancer || ||	TRUE	igd	NA	NA	NA	NA	NA	NA	NA	1	66478840	0.00484484	7.06806e-11	602604	ebi-a-GCST90000514	Gastroesophageal reflux disease || id:ebi-a-GCST90000514	TRUE	reported	igd	2	TRUE
26	rs2016933	G	C	G	C	-0.0310253	-0.00205788	0.730053	0.719515	FALSE	TRUE	FALSE	ieu-a-966	3	65653157	0.020024	27209	0.919548	Lung cancer || id:ieu-a-966	Lung cancer	Lung cancer || ||	TRUE	igd	NA	NA	NA	NA	NA	NA	NA	3	65653157	0.00542057	1.04275e-08	602604	ebi-a-GCST90000514	Gastroesophageal reflux disease || id:ebi-a-GCST90000514	TRUE	reported	igd	2	TRUE
27	rs2023878	T	C	T	C	-0.0362846	0.0128333	0.192377	0.194801	FALSE	FALSE	FALSE	ieu-a-966	19	18834124	0.022891	27209	0.578785	Lung cancer || id:ieu-a-966	Lung cancer	Lung cancer || ||	TRUE	igd	NA	NA	NA	NA	NA	NA	NA	19	18834124	0.00611913	3.03501e-09	602604	ebi-a-GCST90000514	Gastroesophageal reflux disease || id:ebi-a-GCST90000514	TRUE	reported	igd	2	TRUE
28	rs2043539	A	G	A	G	0.0272058	0.0138704	0.41866	0.405813	FALSE	FALSE	FALSE	ieu-a-966	7	12253880	0.018401	27209	0.452882	Lung cancer || id:ieu-a-966	Lung cancer	Lung cancer || ||	TRUE	igd	NA	NA	NA	NA	NA	NA	NA	7	12253880	0.00486485	2.24042e-08	602604	ebi-a-GCST90000514	Gastroesophageal reflux disease || id:ebi-a-GCST90000514	TRUE	reported	igd	2	TRUE
29	rs2106353	T	G	T	G	0.0367491	0.0321322	0.231451	0.214185	FALSE	FALSE	FALSE	ieu-a-966	7	126506598	0.022511	27209	0.149219	Lung cancer || id:ieu-a-966	Lung cancer	Lung cancer || ||	TRUE	igd	NA	NA	NA	NA	NA	NA	NA	7	126506598	0.00572505	1.37177e-10	602604	ebi-a-GCST90000514	Gastroesophageal reflux disease || id:ebi-a-GCST90000514	TRUE	reported	igd	2	TRUE
30	rs2145318	A	T	A	T	0.0353431	0.0318474	0.486642	0.46505	FALSE	TRUE	TRUE	ieu-a-966	6	26501897	0.018492	27209	0.0807272	Lung cancer || id:ieu-a-966	Lung cancer	Lung cancer || ||	TRUE	igd	TRUE	rs2145318	rs1321479	A	T	C	T	6	26496603	0.0048106	2.02815e-13	602604	ebi-a-GCST90000514	Gastroesophageal reflux disease || id:ebi-a-GCST90000514	TRUE	reported	igd	2	FALSE
31	rs215614	A	G	A	G	-0.0328541	-0.0299286	0.629725	0.633487	FALSE	FALSE	FALSE	ieu-a-966	7	32347335	0.018935	27209	0.109794	Lung cancer || id:ieu-a-966	Lung cancer	Lung cancer || ||	TRUE	igd	NA	NA	NA	NA	NA	NA	NA	7	32347335	0.00497715	4.08413e-11	602604	ebi-a-GCST90000514	Gastroesophageal reflux disease || id:ebi-a-GCST90000514	TRUE	reported	igd	2	TRUE
32	rs2164300	T	C	T	C	-0.0264751	-0.01789	0.523279	0.488408	FALSE	FALSE	FALSE	ieu-a-966	4	67813017	0.018349	27209	0.329588	Lung cancer || id:ieu-a-966	Lung cancer	Lung cancer || ||	TRUE	igd	NA	NA	NA	NA	NA	NA	NA	4	67813017	0.00482677	4.13352e-08	602604	ebi-a-GCST90000514	Gastroesophageal reflux disease || id:ebi-a-GCST90000514	TRUE	reported	igd	2	TRUE
33	rs2240326	A	G	A	G	-0.0471681	-0.0149197	0.473775	0.499037	FALSE	FALSE	FALSE	ieu-a-966	3	50128386	0.017472	27209	0.408471	Lung cancer || id:ieu-a-966	Lung cancer	Lung cancer || ||	TRUE	igd	NA	NA	NA	NA	NA	NA	NA	3	50128386	0.00481335	1.13214e-22	602604	ebi-a-GCST90000514	Gastroesophageal reflux disease || id:ebi-a-GCST90000514	TRUE	reported	igd	2	TRUE
34	rs2358016	G	C	G	C	0.028271	-0.010657	0.498113	0.48144	FALSE	TRUE	TRUE	ieu-a-966	2	162025322	0.018074	27209	0.558276	Lung cancer || id:ieu-a-966	Lung cancer	Lung cancer || ||	TRUE	igd	TRUE	rs2358016	rs6432674	G	C	T	G	2	162007430	0.00481025	4.17157e-09	602604	ebi-a-GCST90000514	Gastroesophageal reflux disease || id:ebi-a-GCST90000514	TRUE	reported	igd	2	FALSE
35	rs2396133	G	A	G	A	0.0293547	0.0180049	0.475329	0.46488	FALSE	FALSE	FALSE	ieu-a-966	7	109197067	0.018296	27209	0.325016	Lung cancer || id:ieu-a-966	Lung cancer	Lung cancer || ||	TRUE	igd	NA	NA	NA	NA	NA	NA	NA	7	109197067	0.00481787	1.10889e-09	602604	ebi-a-GCST90000514	Gastroesophageal reflux disease || id:ebi-a-GCST90000514	TRUE	reported	igd	2	TRUE
36	rs2396766	A	G	A	G	0.0322057	-0.00480854	0.47308	0.441964	FALSE	FALSE	FALSE	ieu-a-966	7	114318071	0.017791	27209	0.791593	Lung cancer || id:ieu-a-966	Lung cancer	Lung cancer || ||	TRUE	igd	NA	NA	NA	NA	NA	NA	NA	7	114318071	0.00481878	2.33507e-11	602604	ebi-a-GCST90000514	Gastroesophageal reflux disease || id:ebi-a-GCST90000514	TRUE	reported	igd	2	TRUE
37	rs2734839	T	C	T	C	-0.0283478	-0.0279993	0.606693	0.59166	FALSE	FALSE	FALSE	ieu-a-966	11	113286490	0.018583	27209	0.128026	Lung cancer || id:ieu-a-966	Lung cancer	Lung cancer || ||	TRUE	igd	NA	NA	NA	NA	NA	NA	NA	11	113286490	0.00492778	8.78537e-09	602604	ebi-a-GCST90000514	Gastroesophageal reflux disease || id:ebi-a-GCST90000514	TRUE	reported	igd	2	TRUE
38	rs2744961	T	C	T	C	0.0292007	-0.000135009	0.358437	0.357207	FALSE	FALSE	FALSE	ieu-a-966	6	34655000	0.018981	27209	0.994417	Lung cancer || id:ieu-a-966	Lung cancer	Lung cancer || ||	TRUE	igd	NA	NA	NA	NA	NA	NA	NA	6	34655000	0.00501549	5.81126e-09	602604	ebi-a-GCST90000514	Gastroesophageal reflux disease || id:ebi-a-GCST90000514	TRUE	reported	igd	2	TRUE
39	rs2782641	A	G	A	G	0.0270882	0.0551671	0.612669	0.626297	FALSE	FALSE	FALSE	ieu-a-966	1	44013355	0.017654	27209	0.00370997	Lung cancer || id:ieu-a-966	Lung cancer	Lung cancer || ||	TRUE	igd	NA	NA	NA	NA	NA	NA	NA	1	44013355	0.00494583	4.32643e-08	602604	ebi-a-GCST90000514	Gastroesophageal reflux disease || id:ebi-a-GCST90000514	TRUE	reported	igd	2	TRUE
40	rs2815749	G	A	G	A	0.0388767	-0.0259124	0.800974	0.834303	FALSE	FALSE	FALSE	ieu-a-966	1	72814783	0.024774	27209	0.294722	Lung cancer || id:ieu-a-966	Lung cancer	Lung cancer || ||	TRUE	igd	NA	NA	NA	NA	NA	NA	NA	1	72814783	0.0060216	1.07359e-10	602604	ebi-a-GCST90000514	Gastroesophageal reflux disease || id:ebi-a-GCST90000514	TRUE	reported	igd	2	TRUE
41	rs2834005	C	T	C	T	0.0296997	0.029918	0.315	0.298947	FALSE	FALSE	FALSE	ieu-a-966	21	34291708	0.020147	27209	0.133463	Lung cancer || id:ieu-a-966	Lung cancer	Lung cancer || ||	TRUE	igd	NA	NA	NA	NA	NA	NA	NA	21	34291708	0.0051734	9.42041e-09	602604	ebi-a-GCST90000514	Gastroesophageal reflux disease || id:ebi-a-GCST90000514	TRUE	reported	igd	2	TRUE
42	rs2838771	C	G	C	G	-0.0280984	-0.0613989	0.646721	0.657129	FALSE	TRUE	FALSE	ieu-a-966	21	46501576	0.020088	27209	0.00143199	Lung cancer || id:ieu-a-966	Lung cancer	Lung cancer || ||	TRUE	igd	NA	NA	NA	NA	NA	NA	NA	21	46501576	0.00506571	2.90964e-08	602604	ebi-a-GCST90000514	Gastroesophageal reflux disease || id:ebi-a-GCST90000514	TRUE	reported	igd	2	TRUE
43	rs324769	T	C	T	C	-0.0267699	0.00194611	0.449179	0.451084	FALSE	FALSE	FALSE	ieu-a-966	12	83969240	0.018255	27209	0.916454	Lung cancer || id:ieu-a-966	Lung cancer	Lung cancer || ||	TRUE	igd	NA	NA	NA	NA	NA	NA	NA	12	83969240	0.00483328	3.04775e-08	602604	ebi-a-GCST90000514	Gastroesophageal reflux disease || id:ebi-a-GCST90000514	TRUE	reported	igd	2	TRUE
44	rs329122	A	G	A	G	-0.0289529	-0.0703323	0.419631	0.424398	FALSE	FALSE	FALSE	ieu-a-966	5	133864599	0.016656	27209	0.000110999	Lung cancer || id:ieu-a-966	Lung cancer	Lung cancer || ||	TRUE	igd	NA	NA	NA	NA	NA	NA	NA	5	133864599	0.00488358	3.05485e-09	602604	ebi-a-GCST90000514	Gastroesophageal reflux disease || id:ebi-a-GCST90000514	TRUE	reported	igd	2	TRUE
45	rs3766823	A	G	A	G	0.0393599	0.0383232	0.171467	0.175356	FALSE	FALSE	FALSE	ieu-a-966	1	32197257	0.025441	27209	0.126673	Lung cancer || id:ieu-a-966	Lung cancer	Lung cancer || ||	TRUE	igd	NA	NA	NA	NA	NA	NA	NA	1	32197257	0.00638545	7.09316e-10	602604	ebi-a-GCST90000514	Gastroesophageal reflux disease || id:ebi-a-GCST90000514	TRUE	reported	igd	2	TRUE
46	rs3793577	G	A	G	A	0.0270309	-0.0193878	0.538279	0.525593	FALSE	FALSE	FALSE	ieu-a-966	9	23737627	0.018047	27209	0.281831	Lung cancer || id:ieu-a-966	Lung cancer	Lung cancer || ||	TRUE	igd	NA	NA	NA	NA	NA	NA	NA	9	23737627	0.00484976	2.49436e-08	602604	ebi-a-GCST90000514	Gastroesophageal reflux disease || id:ebi-a-GCST90000514	TRUE	reported	igd	2	TRUE
47	rs3828917	T	G	T	G	0.0671113	-0.0680605	0.041826	0.0374481	FALSE	FALSE	FALSE	ieu-a-966	6	31465917	0.044071	27209	0.169134	Lung cancer || id:ieu-a-966	Lung cancer	Lung cancer || ||	TRUE	igd	NA	NA	NA	NA	NA	NA	NA	6	31465917	0.0120054	2.26945e-08	602604	ebi-a-GCST90000514	Gastroesophageal reflux disease || id:ebi-a-GCST90000514	TRUE	reported	igd	2	TRUE
48	rs3863241	T	C	T	C	0.0324982	-0.0197134	0.52696	0.540149	FALSE	FALSE	FALSE	ieu-a-966	8	73890335	0.018193	27209	0.277606	Lung cancer || id:ieu-a-966	Lung cancer	Lung cancer || ||	TRUE	igd	NA	NA	NA	NA	NA	NA	NA	8	73890335	0.00481521	1.48799e-11	602604	ebi-a-GCST90000514	Gastroesophageal reflux disease || id:ebi-a-GCST90000514	TRUE	reported	igd	2	TRUE
49	rs4300861	T	C	T	C	0.0307132	0.0272591	0.38208	0.374285	FALSE	FALSE	FALSE	ieu-a-966	2	22549441	0.019102	27209	0.149986	Lung cancer || id:ieu-a-966	Lung cancer	Lung cancer || ||	TRUE	igd	NA	NA	NA	NA	NA	NA	NA	2	22549441	0.00494886	5.431e-10	602604	ebi-a-GCST90000514	Gastroesophageal reflux disease || id:ebi-a-GCST90000514	TRUE	reported	igd	2	TRUE
50	rs4382592	G	T	G	T	-0.0302679	-0.0451502	0.699524	0.691555	FALSE	FALSE	FALSE	ieu-a-966	9	134870755	0.020185	27209	0.021722	Lung cancer || id:ieu-a-966	Lung cancer	Lung cancer || ||	TRUE	igd	NA	NA	NA	NA	NA	NA	NA	9	134870755	0.00525091	8.19917e-09	602604	ebi-a-GCST90000514	Gastroesophageal reflux disease || id:ebi-a-GCST90000514	TRUE	reported	igd	2	TRUE
51	rs4713692	T	C	T	C	-0.0276128	0.0256297	0.367808	0.337475	FALSE	FALSE	FALSE	ieu-a-966	6	33807638	0.01947	27209	0.185067	Lung cancer || id:ieu-a-966	Lung cancer	Lung cancer || ||	TRUE	igd	NA	NA	NA	NA	NA	NA	NA	6	33807638	0.00498634	3.06507e-08	602604	ebi-a-GCST90000514	Gastroesophageal reflux disease || id:ebi-a-GCST90000514	TRUE	reported	igd	2	TRUE
52	rs569356	G	A	G	A	-0.037919	0.00946011	0.140835	0.133719	FALSE	FALSE	FALSE	ieu-a-966	1	29136686	0.026147	27209	0.721943	Lung cancer || id:ieu-a-966	Lung cancer	Lung cancer || ||	TRUE	igd	NA	NA	NA	NA	NA	NA	NA	1	29136686	0.00690971	4.07005e-08	602604	ebi-a-GCST90000514	Gastroesophageal reflux disease || id:ebi-a-GCST90000514	TRUE	reported	igd	2	TRUE
53	rs6711584	A	G	A	G	0.0322545	0.0535284	0.452019	0.461629	FALSE	FALSE	FALSE	ieu-a-966	2	104421692	0.018795	27209	0.00316898	Lung cancer || id:ieu-a-966	Lung cancer	Lung cancer || ||	TRUE	igd	NA	NA	NA	NA	NA	NA	NA	2	104421692	0.00483974	2.65583e-11	602604	ebi-a-GCST90000514	Gastroesophageal reflux disease || id:ebi-a-GCST90000514	TRUE	reported	igd	2	TRUE
54	rs6722661	A	G	A	G	-0.0322543	0.0145812	0.364669	0.337271	FALSE	FALSE	FALSE	ieu-a-966	2	100806588	0.019504	27209	0.456783	Lung cancer || id:ieu-a-966	Lung cancer	Lung cancer || ||	TRUE	igd	NA	NA	NA	NA	NA	NA	NA	2	100806588	0.00500354	1.14623e-10	602604	ebi-a-GCST90000514	Gastroesophageal reflux disease || id:ebi-a-GCST90000514	TRUE	reported	igd	2	TRUE
55	rs6780459	T	A	T	A	0.0305507	-0.00646009	0.746622	0.757793	FALSE	TRUE	FALSE	ieu-a-966	3	104624105	0.020782	27209	0.759222	Lung cancer || id:ieu-a-966	Lung cancer	Lung cancer || ||	TRUE	igd	NA	NA	NA	NA	NA	NA	NA	3	104624105	0.0055211	3.13993e-08	602604	ebi-a-GCST90000514	Gastroesophageal reflux disease || id:ebi-a-GCST90000514	TRUE	reported	igd	2	TRUE
56	rs7032155	A	C	A	C	0.02775	-0.0132636	0.59185	0.609971	FALSE	FALSE	FALSE	ieu-a-966	9	122672771	0.018384	27209	0.472753	Lung cancer || id:ieu-a-966	Lung cancer	Lung cancer || ||	TRUE	igd	NA	NA	NA	NA	NA	NA	NA	9	122672771	0.00491358	1.62686e-08	602604	ebi-a-GCST90000514	Gastroesophageal reflux disease || id:ebi-a-GCST90000514	TRUE	reported	igd	2	TRUE
57	rs7206608	G	C	G	C	0.0291541	0.00867427	0.322927	0.310213	FALSE	TRUE	FALSE	ieu-a-966	16	82872628	0.01955	27209	0.660674	Lung cancer || id:ieu-a-966	Lung cancer	Lung cancer || ||	TRUE	igd	NA	NA	NA	NA	NA	NA	NA	16	82872628	0.005145	1.45761e-08	602604	ebi-a-GCST90000514	Gastroesophageal reflux disease || id:ebi-a-GCST90000514	TRUE	reported	igd	2	TRUE
58	rs7241572	A	G	A	G	0.0365511	5.59984e-05	0.209101	0.201139	FALSE	FALSE	FALSE	ieu-a-966	18	77580712	0.023155	27209	0.998106	Lung cancer || id:ieu-a-966	Lung cancer	Lung cancer || ||	TRUE	igd	NA	NA	NA	NA	NA	NA	NA	18	77580712	0.00597464	9.49336e-10	602604	ebi-a-GCST90000514	Gastroesophageal reflux disease || id:ebi-a-GCST90000514	TRUE	reported	igd	2	TRUE
59	rs7527682	G	A	G	A	-0.026684	0.0157169	0.53725	0.531037	FALSE	FALSE	FALSE	ieu-a-966	1	189172684	0.017478	27209	0.384445	Lung cancer || id:ieu-a-966	Lung cancer	Lung cancer || ||	TRUE	igd	NA	NA	NA	NA	NA	NA	NA	1	189172684	0.00482174	3.12831e-08	602604	ebi-a-GCST90000514	Gastroesophageal reflux disease || id:ebi-a-GCST90000514	TRUE	reported	igd	2	TRUE
60	rs7541875	G	A	G	A	0.0273972	-0.01002	0.426069	0.406316	FALSE	FALSE	FALSE	ieu-a-966	1	190957589	0.018009	27209	0.588535	Lung cancer || id:ieu-a-966	Lung cancer	Lung cancer || ||	TRUE	igd	NA	NA	NA	NA	NA	NA	NA	1	190957589	0.00484976	1.61213e-08	602604	ebi-a-GCST90000514	Gastroesophageal reflux disease || id:ebi-a-GCST90000514	TRUE	reported	igd	2	TRUE
61	rs7600261	T	C	T	C	0.0338034	0.0157011	0.306391	0.285965	FALSE	FALSE	FALSE	ieu-a-966	2	212622818	0.020116	27209	0.436948	Lung cancer || id:ieu-a-966	Lung cancer	Lung cancer || ||	TRUE	igd	NA	NA	NA	NA	NA	NA	NA	2	212622818	0.00522051	9.47327e-11	602604	ebi-a-GCST90000514	Gastroesophageal reflux disease || id:ebi-a-GCST90000514	TRUE	reported	igd	2	TRUE
62	rs7612999	A	G	A	G	0.0305231	0.0122526	0.245338	0.258427	FALSE	FALSE	FALSE	ieu-a-966	3	35678337	0.020718	27209	0.557492	Lung cancer || id:ieu-a-966	Lung cancer	Lung cancer || ||	TRUE	igd	NA	NA	NA	NA	NA	NA	NA	3	35678337	0.00559546	4.89824e-08	602604	ebi-a-GCST90000514	Gastroesophageal reflux disease || id:ebi-a-GCST90000514	TRUE	reported	igd	2	TRUE
63	rs761777	G	A	G	A	0.0345341	0.026638	0.254034	0.279082	FALSE	FALSE	FALSE	ieu-a-966	10	134938075	0.024334	27209	0.272221	Lung cancer || id:ieu-a-966	Lung cancer	Lung cancer || ||	TRUE	igd	NA	NA	NA	NA	NA	NA	NA	10	134938075	0.00554469	4.71455e-10	602604	ebi-a-GCST90000514	Gastroesophageal reflux disease || id:ebi-a-GCST90000514	TRUE	reported	igd	2	TRUE
64	rs7675588	A	C	A	C	-0.0335228	0.00497435	0.794635	0.791462	FALSE	FALSE	FALSE	ieu-a-966	4	80734978	0.021734	27209	0.823676	Lung cancer || id:ieu-a-966	Lung cancer	Lung cancer || ||	TRUE	igd	NA	NA	NA	NA	NA	NA	NA	4	80734978	0.00595438	1.80264e-08	602604	ebi-a-GCST90000514	Gastroesophageal reflux disease || id:ebi-a-GCST90000514	TRUE	reported	igd	2	TRUE
65	rs7685686	G	A	G	A	-0.0279222	-0.0113026	0.422353	0.414122	FALSE	FALSE	FALSE	ieu-a-966	4	3207142	0.017986	27209	0.541755	Lung cancer || id:ieu-a-966	Lung cancer	Lung cancer || ||	TRUE	igd	NA	NA	NA	NA	NA	NA	NA	4	3207142	0.00489191	1.14427e-08	602604	ebi-a-GCST90000514	Gastroesophageal reflux disease || id:ebi-a-GCST90000514	TRUE	reported	igd	2	TRUE
66	rs773109	A	G	A	G	-0.0380572	-0.0563407	0.335269	0.306556	FALSE	FALSE	FALSE	ieu-a-966	12	56374695	0.018222	27209	0.00415604	Lung cancer || id:ieu-a-966	Lung cancer	Lung cancer || ||	TRUE	igd	NA	NA	NA	NA	NA	NA	NA	12	56374695	0.00510213	8.71365e-14	602604	ebi-a-GCST90000514	Gastroesophageal reflux disease || id:ebi-a-GCST90000514	TRUE	reported	igd	2	TRUE
67	rs7942368	T	C	T	C	-0.0339683	0.0225616	0.214659	0.233417	FALSE	FALSE	FALSE	ieu-a-966	11	76465362	0.02169	27209	0.297559	Lung cancer || id:ieu-a-966	Lung cancer	Lung cancer || ||	TRUE	igd	NA	NA	NA	NA	NA	NA	NA	11	76465362	0.00591917	9.54135e-09	602604	ebi-a-GCST90000514	Gastroesophageal reflux disease || id:ebi-a-GCST90000514	TRUE	reported	igd	2	TRUE
68	rs903678	A	G	A	G	0.0277378	0.0109617	0.339412	0.324423	FALSE	FALSE	FALSE	ieu-a-966	1	201809918	0.019295	27209	0.573059	Lung cancer || id:ieu-a-966	Lung cancer	Lung cancer || ||	TRUE	igd	NA	NA	NA	NA	NA	NA	NA	1	201809918	0.00508463	4.89091e-08	602604	ebi-a-GCST90000514	Gastroesophageal reflux disease || id:ebi-a-GCST90000514	TRUE	reported	igd	2	TRUE
69	rs903959	A	T	A	T	0.0291631	-0.0253147	0.399262	0.379176	FALSE	TRUE	FALSE	ieu-a-966	8	142647688	0.017938	27209	0.176671	Lung cancer || id:ieu-a-966	Lung cancer	Lung cancer || ||	TRUE	igd	TRUE	rs903959	rs11782215	A	T	A	G	8	142630782	0.00491608	2.9893e-09	602604	ebi-a-GCST90000514	Gastroesophageal reflux disease || id:ebi-a-GCST90000514	TRUE	reported	igd	2	TRUE
70	rs9372625	A	G	A	G	-0.037727	0.0244526	0.383042	0.366464	FALSE	FALSE	FALSE	ieu-a-966	6	98344031	0.019444	27209	0.206007	Lung cancer || id:ieu-a-966	Lung cancer	Lung cancer || ||	TRUE	igd	NA	NA	NA	NA	NA	NA	NA	6	98344031	0.0049537	2.61818e-14	602604	ebi-a-GCST90000514	Gastroesophageal reflux disease || id:ebi-a-GCST90000514	TRUE	reported	igd	2	TRUE
71	rs9373363	G	A	G	A	-0.0326836	-0.0276076	0.253631	0.25632	FALSE	FALSE	FALSE	ieu-a-966	6	143150043	0.020045	27209	0.189316	Lung cancer || id:ieu-a-966	Lung cancer	Lung cancer || ||	TRUE	igd	NA	NA	NA	NA	NA	NA	NA	6	143150043	0.00555966	4.13457e-09	602604	ebi-a-GCST90000514	Gastroesophageal reflux disease || id:ebi-a-GCST90000514	TRUE	reported	igd	2	TRUE
72	rs9396740	A	G	A	G	-0.031493	0.024435	0.248794	0.262413	FALSE	FALSE	FALSE	ieu-a-966	6	17023108	0.021047	27209	0.24376	Lung cancer || id:ieu-a-966	Lung cancer	Lung cancer || ||	TRUE	igd	NA	NA	NA	NA	NA	NA	NA	6	17023108	0.0055587	1.46562e-08	602604	ebi-a-GCST90000514	Gastroesophageal reflux disease || id:ebi-a-GCST90000514	TRUE	reported	igd	2	TRUE
73	rs942065	A	G	A	G	0.0307384	-0.0349433	0.634045	0.633317	FALSE	FALSE	FALSE	ieu-a-966	14	94032065	0.019139	27209	0.0634322	Lung cancer || id:ieu-a-966	Lung cancer	Lung cancer || ||	TRUE	igd	NA	NA	NA	NA	NA	NA	NA	14	94032065	0.00500925	8.44559e-10	602604	ebi-a-GCST90000514	Gastroesophageal reflux disease || id:ebi-a-GCST90000514	TRUE	reported	igd	2	TRUE
74	rs9517313	C	G	C	G	0.0331144	0.0065813	0.383217	0.362164	FALSE	TRUE	FALSE	ieu-a-966	13	99105892	0.018458	27209	0.724536	Lung cancer || id:ieu-a-966	Lung cancer	Lung cancer || ||	TRUE	igd	NA	NA	NA	NA	NA	NA	NA	13	99105892	0.00494054	2.04786e-11	602604	ebi-a-GCST90000514	Gastroesophageal reflux disease || id:ebi-a-GCST90000514	TRUE	reported	igd	2	TRUE
75	rs9529055	A	G	A	G	0.0266604	0.0363503	0.475633	0.486033	FALSE	FALSE	FALSE	ieu-a-966	13	66957533	0.018477	27209	0.0450485	Lung cancer || id:ieu-a-966	Lung cancer	Lung cancer || ||	TRUE	igd	NA	NA	NA	NA	NA	NA	NA	13	66957533	0.00481637	3.10549e-08	602604	ebi-a-GCST90000514	Gastroesophageal reflux disease || id:ebi-a-GCST90000514	TRUE	reported	igd	2	TRUE
76	rs9542729	G	C	G	C	-0.0363194	-0.0328848	0.20244	0.208818	FALSE	TRUE	FALSE	ieu-a-966	13	31833578	0.021545	27209	0.148583	Lung cancer || id:ieu-a-966	Lung cancer	Lung cancer || ||	TRUE	igd	NA	NA	NA	NA	NA	NA	NA	13	31833578	0.00599914	1.41205e-09	602604	ebi-a-GCST90000514	Gastroesophageal reflux disease || id:ebi-a-GCST90000514	TRUE	reported	igd	2	TRUE
77	rs957345	G	C	G	C	0.0290528	-0.0164942	0.540235	0.534348	FALSE	TRUE	TRUE	ieu-a-966	14	75296831	0.018222	27209	0.365989	Lung cancer || id:ieu-a-966	Lung cancer	Lung cancer || ||	TRUE	igd	TRUE	rs957345	rs10148293	C	G	A	G	14	75276079	0.00482393	1.71597e-09	602604	ebi-a-GCST90000514	Gastroesophageal reflux disease || id:ebi-a-GCST90000514	TRUE	reported	igd	2	FALSE
78	rs9615905	T	C	T	C	0.0275657	0.0371426	0.458193	0.445774	FALSE	FALSE	FALSE	ieu-a-966	22	48875699	0.018543	27209	0.0411443	Lung cancer || id:ieu-a-966	Lung cancer	Lung cancer || ||	TRUE	igd	NA	NA	NA	NA	NA	NA	NA	22	48875699	0.0048378	1.21233e-08	602604	ebi-a-GCST90000514	Gastroesophageal reflux disease || id:ebi-a-GCST90000514	TRUE	reported	igd	2	TRUE
79	rs9636202	A	G	A	G	-0.035044	-0.029948	0.26663	0.264378	FALSE	FALSE	FALSE	ieu-a-966	19	18449238	0.01983	27209	0.15096	Lung cancer || id:ieu-a-966	Lung cancer	Lung cancer || ||	TRUE	igd	NA	NA	NA	NA	NA	NA	NA	19	18449238	0.00547191	1.51022e-10	602604	ebi-a-GCST90000514	Gastroesophageal reflux disease || id:ebi-a-GCST90000514	TRUE	reported	igd	2	TRUE
80	rs9940128	A	G	A	G	0.0332513	0.00197505	0.421755	0.430039	FALSE	FALSE	FALSE	ieu-a-966	16	53800754	0.018297	27209	0.915407	Lung cancer || id:ieu-a-966	Lung cancer	Lung cancer || ||	TRUE	igd	NA	NA	NA	NA	NA	NA	NA	16	53800754	0.00486305	8.05749e-12	602604	ebi-a-GCST90000514	Gastroesophageal reflux disease || id:ebi-a-GCST90000514	TRUE	reported	igd	2	TRUE
